# Supplementary material for: Prevalence, Awareness, Treatment, and Control of Hypertension in the United Arab Emirates: A Systematic Review and Meta-Analysis
Source: Int J Environ Res Public Health. 2021 Dec 2;18(23):12693. doi: 10.3390/ijerph182312693 (PMC8657061; doi:10.3390/ijerph182312693)
Supplement: Supplementary file 1 [file ijerph-18-12693-s001.zip]

Archive with 1 entries (1 files):
- ijerph-1431723-supplementary.pdf
